# Supplementary material for: A new species of Tridactylogonus Jeekel, 1982 from South Australia (Diplopoda, Polydesmida, Paradoxosomatidae)
Source: Zookeys. 2017 Sep 28;(703):97–107. doi: 10.3897/zookeys.703.20986 (PMC5674013; doi:10.3897/zookeys.703.20986)
Supplement: XML Treatment for Tridactylogonus [file zookeys.703.20986-treatment1.xml]

<!DOCTYPE tp:taxon-treatment
  PUBLIC "-//TaxonX//DTD Taxonomic Treatment Publishing DTD v0 20100105//EN" "tax-treatment-NSO.dtd">
<tp:taxon-treatment xmlns:tp="http://www.plazi.org/taxpub"><tp:treatment-meta><kwd-group><label>Taxon classification</label><kwd><named-content xmlns:xlink="http://www.w3.org/1999/xlink" content-type="kingdom">Animalia</named-content></kwd><kwd><named-content xmlns:xlink="http://www.w3.org/1999/xlink" content-type="order">Diplopoda</named-content></kwd><kwd><named-content xmlns:xlink="http://www.w3.org/1999/xlink" content-type="family">Paradoxosomatidae</named-content></kwd></kwd-group><mixed-citation publication-type="journal"><person-group><name><surname>Mesibov</surname><given-names>Robert</given-names></name></person-group><article-title>A new species of <italic><tp:taxon-name><tp:taxon-name-part taxon-name-part-type="genus" reg="Tridactylogonus">Tridactylogonus</tp:taxon-name-part></tp:taxon-name></italic> Jeekel, 1982 from South Australia (<tp:taxon-name><tp:taxon-name-part taxon-name-part-type="class">Diplopoda</tp:taxon-name-part></tp:taxon-name>, <tp:taxon-name><tp:taxon-name-part taxon-name-part-type="order">Polydesmida</tp:taxon-name-part></tp:taxon-name>, <tp:taxon-name><tp:taxon-name-part taxon-name-part-type="family">Paradoxosomatidae</tp:taxon-name-part></tp:taxon-name>)</article-title><source>Zookeys</source><day>28</day><month>9</month><year>2017</year><volume>2017</volume><issue>703</issue><fpage>97</fpage><lpage>107</lpage><pub-id pub-id-type="doi">10.3897/zookeys.703.20986</pub-id></mixed-citation></tp:treatment-meta><tp:nomenclature><label>Genus</label><tp:taxon-name>
                      <tp:taxon-name-part taxon-name-part-type="genus" reg="Tridactylogonus">Tridactylogonus</tp:taxon-name-part>
                    </tp:taxon-name><tp:taxon-authority>Jeekel, 1982</tp:taxon-authority><tp:nomenclature-citation-list><tp:nomenclature-citation><tp:taxon-name>
                          <tp:taxon-name-part taxon-name-part-type="genus" reg="Tridactylogonus">Tridactylogonus</tp:taxon-name-part></tp:taxon-name><comment>: <xref ref-type="bibr" rid="B4">Jeekel 1982</xref>: 128; Shelley et al. 2000: 135; Nguyen and Sierwald 2013: 1160.</comment></tp:nomenclature-citation></tp:nomenclature-citation-list></tp:nomenclature><tp:treatment-sec sec-type="type species" id="SECID0E6GAC"><title>Type species.</title><p>
                      <italic><tp:taxon-name><tp:taxon-name-part taxon-name-part-type="genus" reg="Tridactylogonus">Tridactylogonus</tp:taxon-name-part> <tp:taxon-name-part taxon-name-part-type="species" reg="obscurus">obscurus</tp:taxon-name-part></tp:taxon-name></italic> Jeekel, 1982, by original designation.</p></tp:treatment-sec><tp:treatment-sec sec-type="Other assigned species" id="SECID0EQHAC"><title>Other assigned species.</title><p>
                      <italic><tp:taxon-name><tp:taxon-name-part taxon-name-part-type="genus" reg="Tridactylogonus">T.</tp:taxon-name-part> <tp:taxon-name-part taxon-name-part-type="species" reg="rugosissimus">rugosissimus</tp:taxon-name-part></tp:taxon-name></italic> Jeekel, 1982, <italic><tp:taxon-name><tp:taxon-name-part taxon-name-part-type="genus" reg="Tridactylogonus">T.</tp:taxon-name-part> <tp:taxon-name-part taxon-name-part-type="species" reg="warrenbenensis">warrenbenensis</tp:taxon-name-part></tp:taxon-name></italic> sp. n.</p></tp:treatment-sec><ref-list><ref id="B4"><mixed-citation xmlns:xlink="http://www.w3.org/1999/xlink" xlink:type="simple">
          <person-group><name name-style="western"><surname>Jeekel</surname><given-names>CAW</given-names></name></person-group> (<year>1982</year>) <article-title>Millipedes from Australia, 1: <tp:taxon-name><tp:taxon-name-part taxon-name-part-type="tribe">Antichiropodini</tp:taxon-name-part></tp:taxon-name> from South Australia (<tp:taxon-name><tp:taxon-name-part taxon-name-part-type="class">Diplopoda</tp:taxon-name-part></tp:taxon-name>, <tp:taxon-name><tp:taxon-name-part taxon-name-part-type="order">Polydesmida</tp:taxon-name-part></tp:taxon-name>, <tp:taxon-name><tp:taxon-name-part taxon-name-part-type="family">Paradoxosomatidae</tp:taxon-name-part></tp:taxon-name>).</article-title> <source>Bulletin Zoölogisch Museum, Universiteit van Amsterdam</source> <volume>8</volume>(<issue>14</issue>): <fpage>121</fpage>–<lpage>132</lpage>. <ext-link xlink:type="simple" ext-link-type="uri" xlink:href="http://www.repository.naturalis.nl/document/549212">http://www.repository.naturalis.nl/document/549212</ext-link></mixed-citation></ref></ref-list></tp:taxon-treatment>
