# Supplementary material for: A new species of Tridactylogonus Jeekel, 1982 from South Australia (Diplopoda, Polydesmida, Paradoxosomatidae)
Source: Zookeys. 2017 Sep 28;(703):97–107. doi: 10.3897/zookeys.703.20986 (PMC5674013; doi:10.3897/zookeys.703.20986)
Supplement: XML Treatment for Tridactylogonus warrenbenensis [file zookeys.703.20986-treatment2.xml]

<!DOCTYPE tp:taxon-treatment
  PUBLIC "-//TaxonX//DTD Taxonomic Treatment Publishing DTD v0 20100105//EN" "tax-treatment-NSO.dtd">
<tp:taxon-treatment xmlns:tp="http://www.plazi.org/taxpub"><tp:treatment-meta><kwd-group><label>Taxon classification</label><kwd><named-content xmlns:xlink="http://www.w3.org/1999/xlink" content-type="kingdom">Animalia</named-content></kwd><kwd><named-content xmlns:xlink="http://www.w3.org/1999/xlink" content-type="order">Diplopoda</named-content></kwd><kwd><named-content xmlns:xlink="http://www.w3.org/1999/xlink" content-type="family">Paradoxosomatidae</named-content></kwd></kwd-group><mixed-citation publication-type="journal"><person-group><name><surname>Mesibov</surname><given-names>Robert</given-names></name></person-group><article-title>A new species of <italic><tp:taxon-name><tp:taxon-name-part taxon-name-part-type="genus" reg="Tridactylogonus">Tridactylogonus</tp:taxon-name-part></tp:taxon-name></italic> Jeekel, 1982 from South Australia (<tp:taxon-name><tp:taxon-name-part taxon-name-part-type="class">Diplopoda</tp:taxon-name-part></tp:taxon-name>, <tp:taxon-name><tp:taxon-name-part taxon-name-part-type="order">Polydesmida</tp:taxon-name-part></tp:taxon-name>, <tp:taxon-name><tp:taxon-name-part taxon-name-part-type="family">Paradoxosomatidae</tp:taxon-name-part></tp:taxon-name>)</article-title><source>Zookeys</source><day>28</day><month>9</month><year>2017</year><volume>2017</volume><issue>703</issue><fpage>97</fpage><lpage>107</lpage><pub-id pub-id-type="doi">10.3897/zookeys.703.20986</pub-id></mixed-citation></tp:treatment-meta><tp:nomenclature><tp:taxon-name>
                      <tp:taxon-name-part taxon-name-part-type="genus" reg="Tridactylogonus">Tridactylogonus</tp:taxon-name-part>
                      <tp:taxon-name-part taxon-name-part-type="species" reg="warrenbenensis">warrenbenensis</tp:taxon-name-part>
                      <object-id xmlns:xlink="http://www.w3.org/1999/xlink" content-type="zoobank" xlink:type="simple">http://zoobank.org/535BAB9A-9AAC-4E74-AFED-6708BC8D301C</object-id>
                    </tp:taxon-name><tp:taxon-status xmlns:xlink="http://www.w3.org/1999/xlink" xlink:type="simple">sp. n.</tp:taxon-status><xref ref-type="fig" rid="F1">Figs 1 (maps), 2, 3, 4, 5C, 5E</xref></tp:nomenclature><tp:treatment-sec sec-type="Holotype" id="SECID0EZJAC"><title>Holotype.</title><p>Male, Warrenben Conservation Park, <abbrev xmlns:xlink="http://www.w3.org/1999/xlink" xlink:title="South Australia" id="ABBRID0E6JAC" xlink:type="simple">SA</abbrev>, <named-content xmlns:xlink="http://www.w3.org/1999/xlink" content-type="dwc:verbatimCoordinates" xlink:type="simple"><named-content content-type="geo-json" specific-use="{&#34;type&#34;:&#34;Point&#34;,&#34;coordinates&#34;:[137.022200,-35.110200]}" id="NCID0EGKAC" xlink:type="simple">-35.1102, 137.0222</named-content></named-content> ±25 m, 30 m a.s.l., 16 August 2017, R. Mesibov and C. Arnold, open she-oak woodland, <named-content xmlns:xlink="http://www.w3.org/1999/xlink" content-type="dwc:institutional_code" xlink:type="simple">SAM</named-content> OM2184.</p><!--PageBreak--></tp:treatment-sec><tp:treatment-sec sec-type="Paratypes" id="SECID0ERKAC"><title>Paratypes.</title><p>3 males, 7 females, details as for holotype, <named-content xmlns:xlink="http://www.w3.org/1999/xlink" content-type="dwc:institutional_code" xlink:type="simple">SAM</named-content> OM2185-OM2194.</p></tp:treatment-sec><tp:treatment-sec sec-type="material" id="SECID0E3KAC"><title>Other material.</title><p>1 male, 2 females, 1 juvenile, Warrenben Conservation Park, <abbrev xmlns:xlink="http://www.w3.org/1999/xlink" xlink:title="South Australia" id="ABBRID0ECLAC" xlink:type="simple">SA</abbrev>, <named-content xmlns:xlink="http://www.w3.org/1999/xlink" content-type="dwc:verbatimCoordinates" xlink:type="simple"><named-content content-type="geo-json" specific-use="{&#34;type&#34;:&#34;Point&#34;,&#34;coordinates&#34;:[137.012100,-35.092600]}" id="NCID0EJLAC" xlink:type="simple">-35.0926, 137.0121</named-content></named-content> ±100 m, 20 m a.s.l., 3 June 2016, R. Mesibov and T. Moule, degraded she-oak woodland, <named-content xmlns:xlink="http://www.w3.org/1999/xlink" content-type="dwc:institutional_code" xlink:type="simple">SAM</named-content> OM2169; 1 juvenile, same details but <named-content xmlns:xlink="http://www.w3.org/1999/xlink" content-type="dwc:verbatimCoordinates" xlink:type="simple"><named-content content-type="geo-json" specific-use="{&#34;type&#34;:&#34;Point&#34;,&#34;coordinates&#34;:[137.046400,-35.092200]}" id="NCID0EWLAC" xlink:type="simple">-35.0922, 137.0464</named-content></named-content> ±100 m, 40 m a.s.l., 4 June 2016, burned she-oak and eucalypt woodland, <named-content xmlns:xlink="http://www.w3.org/1999/xlink" content-type="dwc:institutional_code" xlink:type="simple">SAM</named-content> (not registered); 1 male, 2 juveniles, same locality but <named-content xmlns:xlink="http://www.w3.org/1999/xlink" content-type="dwc:verbatimCoordinates" xlink:type="simple"><named-content content-type="geo-json" specific-use="{&#34;type&#34;:&#34;Point&#34;,&#34;coordinates&#34;:[137.018400,-35.111300]}" id="NCID0EDMAC" xlink:type="simple">-35.1113, 137.0184</named-content></named-content> ±25 m, 30 m a.s.l., 15 August 2017, R. Mesibov, eucalypt and tea tree woodland, <named-content xmlns:xlink="http://www.w3.org/1999/xlink" content-type="dwc:institutional_code" xlink:type="simple">SAM</named-content> OM2195-OM2197; 1 juvenile, same details but <named-content xmlns:xlink="http://www.w3.org/1999/xlink" content-type="dwc:verbatimCoordinates" xlink:type="simple"><named-content content-type="geo-json" specific-use="{&#34;type&#34;:&#34;Point&#34;,&#34;coordinates&#34;:[137.015200,-35.112500]}" id="NCID0EQMAC" xlink:type="simple">-35.1125, 137.0152</named-content></named-content> ±25 m, tea tree copse, <named-content xmlns:xlink="http://www.w3.org/1999/xlink" content-type="dwc:institutional_code" xlink:type="simple">SAM</named-content> OM2198; 1 juvenile, same details but <named-content xmlns:xlink="http://www.w3.org/1999/xlink" content-type="dwc:verbatimCoordinates" xlink:type="simple"><named-content content-type="geo-json" specific-use="{&#34;type&#34;:&#34;Point&#34;,&#34;coordinates&#34;:[137.012200,-35.110700]}" id="NCID0E4MAC" xlink:type="simple">-35.1107, 137.0122</named-content></named-content> ±25 m, degraded she-oak woodland, <named-content xmlns:xlink="http://www.w3.org/1999/xlink" content-type="dwc:institutional_code" xlink:type="simple">SAM</named-content> OM2199.</p></tp:treatment-sec><tp:treatment-sec sec-type="diagnosis" id="SECID0EHNAC"><title>Diagnosis.</title><p>Differs from <italic><tp:taxon-name><tp:taxon-name-part taxon-name-part-type="genus" reg="Tridactylogonus">T.</tp:taxon-name-part> <tp:taxon-name-part taxon-name-part-type="species" reg="obscurus">obscurus</tp:taxon-name-part></tp:taxon-name></italic> in having variably rugose rather than smooth metatergites, and in the anteromedial process of the gonopod telopodite being flattened rather than lanceolate. Differs from <italic><tp:taxon-name><tp:taxon-name-part taxon-name-part-type="genus" reg="Tridactylogonus">T.</tp:taxon-name-part> <tp:taxon-name-part taxon-name-part-type="species" reg="rugosissimus">rugosissimus</tp:taxon-name-part></tp:taxon-name></italic> in having one process extending from the base of the solenomere rather than two. Differs from both <italic><tp:taxon-name><tp:taxon-name-part taxon-name-part-type="genus" reg="Tridactylogonus">T.</tp:taxon-name-part> <tp:taxon-name-part taxon-name-part-type="species" reg="obscurus">obscurus</tp:taxon-name-part></tp:taxon-name></italic> and <italic><tp:taxon-name><tp:taxon-name-part taxon-name-part-type="genus" reg="Tridactylogonus">T.</tp:taxon-name-part> <tp:taxon-name-part taxon-name-part-type="species" reg="rugosissimus">rugosissimus</tp:taxon-name-part></tp:taxon-name></italic> in lacking a femoral process or tubercle on male leg 1.</p></tp:treatment-sec><tp:treatment-sec sec-type="description" id="SECID0EZOAC"><title>Description.</title><p>Male/female approximate measurements (all adults): length ca 12/14 mm, maximum midbody width 1.1/1.3 mm. Colour in alcohol (Fig. <xref ref-type="fig" rid="F2">2</xref>) light to medium brown, lightening ventrally, with yellowish paramedian bands dorsally, the bands on the prozonite closest together at the waist (Fig. <xref ref-type="fig" rid="F2">2C</xref>). Head yellowish laterally. Antennae brown, legs pale, in both cases darkening distally.</p><fig id="F2" position="float" orientation="portrait"><label>Figure 2.</label><caption><p>
                          <italic><tp:taxon-name><tp:taxon-name-part taxon-name-part-type="genus" reg="Tridactylogonus">Tridactylogonus</tp:taxon-name-part> <tp:taxon-name-part taxon-name-part-type="species" reg="warrenbenensis">warrenbenensis</tp:taxon-name-part></tp:taxon-name></italic> sp. n. <bold>A</bold> Holotype (<named-content xmlns:xlink="http://www.w3.org/1999/xlink" content-type="dwc:institutional_code" xlink:type="simple">SAM</named-content> OM2184), anterior end <bold>B</bold> Paratype male (ex <named-content xmlns:xlink="http://www.w3.org/1999/xlink" content-type="dwc:institutional_code" xlink:type="simple">SAM</named-content> OM2185-OM2194), posterior end <bold>C</bold> Paratype female (ex <named-content xmlns:xlink="http://www.w3.org/1999/xlink" content-type="dwc:institutional_code" xlink:type="simple">SAM</named-content> OM2185-OM2194), dorsal view of midbody rings <bold>D</bold> Paratype male (ex <named-content xmlns:xlink="http://www.w3.org/1999/xlink" content-type="dwc:institutional_code" xlink:type="simple">SAM</named-content> OM2185-OM2194), posterior view of isolated midbody ring. Scale bars: 0.5 mm.</p></caption><graphic xmlns:xlink="http://www.w3.org/1999/xlink" xlink:href="zookeys-703-097-g002.jpg" position="float" orientation="portrait" xlink:type="simple" id="oo_158430.jpg"/></fig><p>Male with vertex bare, frons sparsely setose, clypeus moderately setose; vertigial sulcus distinct, ending just above level of antennal sockets; post-antennal groove shallow; antennal sockets separated by ca 1 socket diameter. Antennae clavate, reaching dorsally to rear of ring 2; antennomeres with relative lengths 6&gt;(2=3)&gt;(4=5); 6 thickest. Collum (Fig. <xref ref-type="fig" rid="F2">2A</xref>) half moon-shaped, strongly convex, rear margin straight, corners rounded and slightly upturned. Head slightly wider than collum; collum to ring 18 nearly uniform in width but rings 2 and 3 slightly narrower. Ring 2 paranotum (Fig. <xref ref-type="fig" rid="F2">2A</xref>) thin, dorsally concave, set lower than collum corner and ring 3 paranotum, extending slightly past posterior ring margin. Paranota on rings 3 and 4 (Fig. <xref ref-type="fig" rid="F2">2A</xref>) similar but thicker. Paranota on rings 5–18 (Figs <xref ref-type="fig" rid="F2">2A–D</xref>, <xref ref-type="fig" rid="F4">4A</xref>) prominent, set at ca 1/2 ring height; in lateral view rounded anteriorly, bluntly pointed posteriorly, extending just past posterior ring margin; dorsally concave medial to thickened lateral margin (Fig. <xref ref-type="fig" rid="F3">3A</xref>). No pleural keels on anterior rings.</p><fig id="F3" position="float" orientation="portrait"><label>Figure 3.</label><caption><p>
                          <italic><tp:taxon-name><tp:taxon-name-part taxon-name-part-type="genus" reg="Tridactylogonus">Tridactylogonus</tp:taxon-name-part> <tp:taxon-name-part taxon-name-part-type="species" reg="warrenbenensis">warrenbenensis</tp:taxon-name-part></tp:taxon-name></italic> sp. n., male (<named-content xmlns:xlink="http://www.w3.org/1999/xlink" content-type="dwc:institutional_code" xlink:type="simple">SAM</named-content> OM2195). <bold>A</bold> Dorsal view of midbody ring; <bold>t</bold> = transverse furrow <bold>B</bold> Ventral view of gonopods in situ; <bold>amp</bold> = anteromedial process, <bold>f</bold> = femoral portion, <bold>g</bold> = gonocoxa, <bold>pf</bold> = prefemoral portion of telopodite, <bold>s</bold> = solenomere. Scale bars: 0.25 mm.</p></caption><graphic xmlns:xlink="http://www.w3.org/1999/xlink" xlink:href="zookeys-703-097-g003.jpg" position="float" orientation="portrait" xlink:type="simple" id="oo_158431.jpg"/></fig><p>Waist (Figs <xref ref-type="fig" rid="F2">2C</xref>, <xref ref-type="fig" rid="F3">3A</xref>) distinct, the zone between suture and anterior metazonite margin longitudinally ridged. Prozonites (Fig. <xref ref-type="fig" rid="F3">3</xref>) with prominent cellular sculpture dorsally, laterally and ventrally. Metatergites with transverse row of 4 prominent setae anterior to transverse furrow, the setae often abraded; posterior rings (Fig. <xref ref-type="fig" rid="F2">2B</xref>) with transverse row of setae near rear margin of metatergite. Metazonites laterally and ventrally with very small, irregular ridges (Fig. <xref ref-type="fig" rid="F4">4A, E</xref>) with flattened tops and rounded edges. Metatergites sometimes also with low, irregular folds, giving metatergite a variably wrinkled appearance (Figs <xref ref-type="fig" rid="F2">2D</xref>, <xref ref-type="fig" rid="F3">3A</xref>). Transverse furrow (Figs <xref ref-type="fig" rid="F2">2C</xref>, <xref ref-type="fig" rid="F3">3A</xref>) on rings 3–18 at ca 1/2 metatergite length, deeply impressed with some longitudinal ridging. Limbus a short, thin, uniformly wide sheet. Pore formula normal; ozopore (Fig. <xref ref-type="fig" rid="F4">4A</xref>) round, opening laterally <!--PageBreak--><!--PageBreak-->at anterior end of narrow, ovoid depression at rear of paranotal margin. Spiracles on diplosegments above and just anterior to leg bases, rims thin; anterior spiracle (Fig. <xref ref-type="fig" rid="F4">4D</xref>) with rim slightly elevated, filter slightly emergent dorsally, filter elements flattened and with forked tips. Midbody sternites about as long as wide, sparsely and finely setose, cross impressions about equal in depth; no cones or other projections on any sternites. Midbody legs (Fig. <xref ref-type="fig" rid="F2">2D</xref>) with relative podomere lengths (femur=tarsus)&gt;prefemur&gt;(postfemur= tibia). Pre-anal ring (Fig. <xref ref-type="fig" rid="F2">2B</xref>) with a few long setae; epiproct extending well past anal valves, in dorsal view slightly tapering and truncate, tip ca 1/3 width of pre-anal ring; hypoproct paraboloid. Spinnerets in square array, dorsal setae longer than ventral, each pair set in narrow, shallow, transverse concavity on posterior surface of epiproct.</p><fig id="F4" position="float" orientation="portrait"><label>Figure 4.</label><caption><p>
                          <italic><tp:taxon-name><tp:taxon-name-part taxon-name-part-type="genus" reg="Tridactylogonus">Tridactylogonus</tp:taxon-name-part> <tp:taxon-name-part taxon-name-part-type="species" reg="warrenbenensis">warrenbenensis</tp:taxon-name-part></tp:taxon-name></italic> sp. n., male (<named-content xmlns:xlink="http://www.w3.org/1999/xlink" content-type="dwc:institutional_code" xlink:type="simple">SAM</named-content> OM2195). <bold>A</bold> Left lateral view of midbody paranotum; <bold>o</bold> = ozopore <bold>B</bold> Posterior view of sternal lamella between legs 5 <bold>C</bold> Posteroventral view of right leg 1; <bold>fe</bold> = femur, <bold>pof</bold> = postfemur, <bold>prf</bold> = prefemur, <bold>ta</bold> = tarsus, <bold>ti</bold> = tibia <bold>D</bold> Left lateral view of anterior spiracle on midbody ring <bold>E</bold> Close-up of microscopic ridges below paranotum in <bold>A</bold>. Scale bars: 0.2 mm (<bold>A, B, C</bold>); 0.05 mm (<bold>D</bold>), 0.1 mm (<bold>E</bold>).</p></caption><graphic xmlns:xlink="http://www.w3.org/1999/xlink" xlink:href="zookeys-703-097-g004.jpg" position="float" orientation="portrait" xlink:type="simple" id="oo_158432.jpg"/></fig><p>Leg 1 without ventral femoral process or tubercle (Fig. <xref ref-type="fig" rid="F4">4C</xref>). Gonopore small, round, opening on slight distomedial bulge of leg 2 coxa. Sternal lamella (Fig. <xref ref-type="fig" rid="F4">4B</xref>) between legs 5 ca 2/3 as wide as space between leg 5 coxae, short, distally with 2 bluntly rounded, setose projections. Sparse brush setae on leg 2 tarsus only. Anterior leg prefemora not swollen dorsally. Gonopod aperture (Fig. <xref ref-type="fig" rid="F3">3B</xref>) just wide enough to accommodate gonocoxae, <!--PageBreak--><!--PageBreak-->ca 1/2 ring 7 prozonite width. Gonopod telopodites (Figs <xref ref-type="fig" rid="F3">3B</xref>, <xref ref-type="fig" rid="F5">5C</xref>, <xref ref-type="fig" rid="F5">5E</xref>) straight, parallel, reaching leg 6 bases when retracted; sternite between legpairs 6 and 7 slightly excavate. Gonocoxa short, truncate-conical, with a few long setae anterolaterally. Cannula prominent. Telopodite with prefemoral portion moderately setose medially, marked distally by very slight constriction and by obvious reduction in telopodite width. Femoral portion ca 1/2 acropodite length, subcylindrical, ending posteriorly in lip-like extension. Distal half of acropodite with two (not three) processes: broad, laminate, distally rounded-truncate solenomere, slightly concave anteriorly and broadly emarginate medially; and short anteromedial process, ca 1/2 solenomere length, directed slightly distomedially, laminate with rounded, sparsely microdentate distal margin. Prostatic groove prominent, running distally along anteromedial surface of femoral portion, then curving between bases of solenomere and anteromedial process and along anterior surface of solenomere, terminating as short, central projection on distal solenomere margin.</p><p>Female more robust than male; epigyne thickened but barely protruding; cyphopods not examined.</p></tp:treatment-sec><tp:treatment-sec sec-type="Name" id="SECID0EVHAE"><title>Name.</title><p>For the type locality, Warrenben Conservation Park.</p></tp:treatment-sec><tp:treatment-sec sec-type="distribution" id="SECID0E1HAE"><title>Distribution.</title><p>Known from six localities over ca 4 km<sup>2</sup> in Warrenben Conservation Park at the southern end of the Yorke Peninsula, South Australia (Fig. <xref ref-type="fig" rid="F1">1A, B</xref>). Found in bark litter under dead she-oak trees (<italic><tp:taxon-name><tp:taxon-name-part taxon-name-part-type="genus" reg="Allocasuarina">Allocasuarina</tp:taxon-name-part> <tp:taxon-name-part taxon-name-part-type="species" reg="stricta">stricta</tp:taxon-name-part></tp:taxon-name></italic>) and in <italic><tp:taxon-name><tp:taxon-name-part taxon-name-part-type="genus" reg="Eucalyptus">Eucalyptus</tp:taxon-name-part></tp:taxon-name></italic> sp. bark litter in shrubby, mallee-type vegetation on limestone at 20–30 m elevation. The area has an annual rainfall of ca 440 mm (<xref ref-type="bibr" rid="B2">Bureau of Meteorology 2017</xref>).</p></tp:treatment-sec><tp:treatment-sec sec-type="remarks" id="SECID0E3IAE"><title>Remarks.</title><p>
                      <italic>Taxonomic affinities</italic>. Although its gonopod telopodite is “bidactylous” rather than “tridactylous”, <italic><tp:taxon-name><tp:taxon-name-part taxon-name-part-type="genus" reg="Tridactylogonus">T.</tp:taxon-name-part> <tp:taxon-name-part taxon-name-part-type="species" reg="warrenbenensis">warrenbenensis</tp:taxon-name-part></tp:taxon-name></italic> sp. n. closely resembles the other two <italic><tp:taxon-name><tp:taxon-name-part taxon-name-part-type="genus" reg="Tridactylogonus">Tridactylogonus</tp:taxon-name-part></tp:taxon-name></italic> species in its small size and gonopod form. The genus was thought by <xref ref-type="bibr" rid="B4">Jeekel (1982</xref>, p. 128) to “stand rather isolated” within the tribe <tp:taxon-name><tp:taxon-name-part taxon-name-part-type="tribe">Antichiropodini</tp:taxon-name-part></tp:taxon-name>, and its discovery “might seem to narrow the taxonomic disjunction between this tribe and the <tp:taxon-name><tp:taxon-name-part taxon-name-part-type="tribe">Australiosomatini</tp:taxon-name-part></tp:taxon-name>”. However, as in other Australian <tp:taxon-name><tp:taxon-name-part taxon-name-part-type="tribe">Antichiropodini</tp:taxon-name-part></tp:taxon-name>, especially <italic><tp:taxon-name><tp:taxon-name-part taxon-name-part-type="genus" reg="Aethalosoma">Aethalosoma</tp:taxon-name-part></tp:taxon-name></italic> Jeekel, 2006, <italic><tp:taxon-name><tp:taxon-name-part taxon-name-part-type="genus" reg="Aulacoporus">Aulacoporus</tp:taxon-name-part></tp:taxon-name></italic> Verhoeff, 1924, <italic><tp:taxon-name><tp:taxon-name-part taxon-name-part-type="genus" reg="Brochopeltis">Brochopeltis</tp:taxon-name-part></tp:taxon-name></italic> Verhoeff, 1924, <italic><tp:taxon-name><tp:taxon-name-part taxon-name-part-type="genus" reg="Pseudostrongylosoma">Pseudostrongylosoma</tp:taxon-name-part></tp:taxon-name></italic> Verhoeff, 1924 and <italic><tp:taxon-name><tp:taxon-name-part taxon-name-part-type="genus" reg="Walesoma">Walesoma</tp:taxon-name-part></tp:taxon-name></italic> Verhoeff, 1928, the gonopod telopodite in <italic><tp:taxon-name><tp:taxon-name-part taxon-name-part-type="genus" reg="Tridactylogonus">Tridactylogonus</tp:taxon-name-part></tp:taxon-name></italic> has a narrow, straight femoral portion arising from a small, setose prefemoral portion, with the femoral portion clearly demarcated from the solenomere and any other apical processes. Also, as in <italic><tp:taxon-name><tp:taxon-name-part taxon-name-part-type="genus" reg="Aethalosoma">Aethalosoma</tp:taxon-name-part></tp:taxon-name></italic>, <italic><tp:taxon-name><tp:taxon-name-part taxon-name-part-type="genus" reg="Dicranogonus">Dicranogonus</tp:taxon-name-part></tp:taxon-name></italic> Jeekel, 1982, <italic><tp:taxon-name><tp:taxon-name-part taxon-name-part-type="genus" reg="Notodesmus">Notodesmus</tp:taxon-name-part></tp:taxon-name></italic> Chamberlin, 1920 and <italic><tp:taxon-name><tp:taxon-name-part taxon-name-part-type="genus" reg="Pogonosternum">Pogonosternum</tp:taxon-name-part></tp:taxon-name></italic> Jeekel, 1965 (fig. 2 in <xref ref-type="bibr" rid="B7">Mesibov 2009</xref>, fig. 4B in <xref ref-type="bibr" rid="B3">Decker et al. 2017</xref>), the spiracular filter elements in the new species are flattened and have forked tips.</p><p>Within the genus, <italic><tp:taxon-name><tp:taxon-name-part taxon-name-part-type="genus" reg="Tridactylogonus">T.</tp:taxon-name-part> <tp:taxon-name-part taxon-name-part-type="species" reg="warrenbenensis">warrenbenensis</tp:taxon-name-part></tp:taxon-name></italic> sp. n. is most similar to <italic><tp:taxon-name><tp:taxon-name-part taxon-name-part-type="genus" reg="Tridactylogonus">T.</tp:taxon-name-part> <tp:taxon-name-part taxon-name-part-type="species" reg="rugosissimus">rugosissimus</tp:taxon-name-part></tp:taxon-name></italic> in gonopod form and in metazonite sculpturing (see below), which <xref ref-type="bibr" rid="B5">Jeekel (2002</xref>, p. 65) thought could distinguish the latter species “from all other known Australian <tp:taxon-name><tp:taxon-name-part taxon-name-part-type="family">Paradoxosomatidae</tp:taxon-name-part></tp:taxon-name>”. The new species is remarkable in lacking a femoral process or tubercle on male leg 1, a character almost universally present in <tp:taxon-name><tp:taxon-name-part taxon-name-part-type="subfamily">Australiosomatinae</tp:taxon-name-part></tp:taxon-name>. Jeekel reported that the leg 1 femur in <italic><tp:taxon-name><tp:taxon-name-part taxon-name-part-type="genus" reg="Tridactylogonus">T.</tp:taxon-name-part> <tp:taxon-name-part taxon-name-part-type="species" reg="obscurus">obscurus</tp:taxon-name-part></tp:taxon-name></italic> had “the usual ventral tubercle” (<xref ref-type="bibr" rid="B4">Jeekel 1982</xref>, p.130), and in <italic><tp:taxon-name><tp:taxon-name-part taxon-name-part-type="genus" reg="Tridactylogonus">T.</tp:taxon-name-part> <tp:taxon-name-part taxon-name-part-type="species" reg="rugosissimus">rugosissimus</tp:taxon-name-part></tp:taxon-name></italic> “a small ventral tubercle” (<xref ref-type="bibr" rid="B5">Jeekel 2002</xref>, p. 64). Unfortunately I have not been able to examine the type and only known specimen of <italic><tp:taxon-name><tp:taxon-name-part taxon-name-part-type="genus" reg="Tridactylogonus">T.</tp:taxon-name-part> <tp:taxon-name-part taxon-name-part-type="species" reg="rugosissimus">rugosissimus</tp:taxon-name-part></tp:taxon-name></italic>; it was not deposited in the South Australian Museum as proposed (<xref ref-type="bibr" rid="B5">Jeekel 2002</xref>, p. 60) and has not <!--PageBreak-->been found among material in the late Dr Jeekel’s study collection in the Naturalis Biodiversity Center in Leyden, the Netherlands (K. van Dorp, in litt., 17 September 2014).</p><p>
                      <italic>Surface sculpture</italic>. <xref ref-type="bibr" rid="B4">Jeekel (1982</xref>, p. 129) noted “a fine, but quite conspicuous cellular structure” on the prozonites and “subgranulose” sides in <italic><tp:taxon-name><tp:taxon-name-part taxon-name-part-type="genus" reg="Tridactylogonus">T.</tp:taxon-name-part> <tp:taxon-name-part taxon-name-part-type="species" reg="obscurus">obscurus</tp:taxon-name-part></tp:taxon-name></italic>. In <italic><tp:taxon-name><tp:taxon-name-part taxon-name-part-type="genus" reg="Tridactylogonus">T.</tp:taxon-name-part> <tp:taxon-name-part taxon-name-part-type="species" reg="rugosissimus">rugosissimus</tp:taxon-name-part></tp:taxon-name></italic> the <!--PageBreak-->prozonites were said to have either “pronounced reticulate structure or minute and regular granulation”, while the metatergites were “coarsely and densely rugose, with irregular longitudinal or somewhat oblique or undulate rugae”, and the sides “coarsely granulose to <!--PageBreak-->subrugulose” (<xref ref-type="bibr" rid="B5">Jeekel 2002</xref>, p. 63). Cellular prozonite sculpturing seems to be a constant character state in <italic><tp:taxon-name><tp:taxon-name-part taxon-name-part-type="genus" reg="Tridactylogonus">T.</tp:taxon-name-part> <tp:taxon-name-part taxon-name-part-type="species" reg="warrenbenensis">warrenbenensis</tp:taxon-name-part></tp:taxon-name></italic> sp. n. and closely resembles the prozonite sculpturing in another Australian paradoxosomatid, <italic><tp:taxon-name><tp:taxon-name-part taxon-name-part-type="genus" reg="Desmoxytoides">Desmoxytoides</tp:taxon-name-part> <tp:taxon-name-part taxon-name-part-type="species" reg="hasenpuschorum">hasenpuschorum</tp:taxon-name-part></tp:taxon-name></italic> Mesibov, 2006 (fig. 5A in <xref ref-type="bibr" rid="B7">Mesibov 2009</xref>). “Rugose” sculpturing of the metazonites is more variable. It is always present on the sides as irregular microscopic ridges, but is variably prominent on the metatergites as coarse, narrow wrinkles. Each microscopic ridge appears to project from one cuticular scale, but ridges on adjoining scales sometimes appear to be confluent (Fig. <xref ref-type="fig" rid="F4">4E</xref>), in contrast to the discretely spaced projections seen in some other recently examined <tp:taxon-name><tp:taxon-name-part taxon-name-part-type="order">Polydesmida</tp:taxon-name-part></tp:taxon-name> (<xref ref-type="bibr" rid="B7">Mesibov 2009</xref>, <xref ref-type="bibr" rid="B1">Akkari and Enghoff 2011</xref>).</p><p>
                      <italic>Biogeography and conservation</italic>. The three <italic><tp:taxon-name><tp:taxon-name-part taxon-name-part-type="genus" reg="Tridactylogonus">Tridactylogonus</tp:taxon-name-part></tp:taxon-name></italic> species occur around Spencer and St Vincent Gulfs in southern South Australia (Fig. <xref ref-type="fig" rid="F1">1B</xref>) and form an allopatric species mosaic. <italic><tp:taxon-name><tp:taxon-name-part taxon-name-part-type="genus" reg="Tridactylogonus">T.</tp:taxon-name-part> <tp:taxon-name-part taxon-name-part-type="species" reg="warrenbenensis">warrenbenensis</tp:taxon-name-part></tp:taxon-name></italic> sp. n. is so far known only from Warrenben Conservation Park (Fig. <xref ref-type="fig" rid="F1">1A</xref>), which covers ca 4000 ha and is managed for nature conservation. Over several days of searching in 2016 and 2017 I was unable to find any native millipedes in the nearby and larger Innes National Park (Fig. <xref ref-type="fig" rid="F1">1A</xref>), despite the presence there of apparently suitable woodland and scrub habitats. The National Park instead has a dense and almost ubiquitous population of the introduced Portugese millipede <italic><tp:taxon-name><tp:taxon-name-part taxon-name-part-type="genus" reg="Ommatoiulus">Ommatoiulus</tp:taxon-name-part> <tp:taxon-name-part taxon-name-part-type="species" reg="moreleti">moreleti</tp:taxon-name-part></tp:taxon-name></italic> (Lucas, 1860). <italic><tp:taxon-name><tp:taxon-name-part taxon-name-part-type="genus" reg="Ommatoiulus">O.</tp:taxon-name-part> <tp:taxon-name-part taxon-name-part-type="species" reg="moreleti">moreleti</tp:taxon-name-part></tp:taxon-name></italic> is also the most common millipede elsewhere on the Yorke Peninsula in both partly natural and entirely agricultural habitats. If <italic><tp:taxon-name><tp:taxon-name-part taxon-name-part-type="genus" reg="Ommatoiulus">O.</tp:taxon-name-part> <tp:taxon-name-part taxon-name-part-type="species" reg="moreleti">moreleti</tp:taxon-name-part></tp:taxon-name></italic> has displaced native millipedes in Innes National Park, it may displace <italic><tp:taxon-name><tp:taxon-name-part taxon-name-part-type="genus" reg="Tridactylogonus">T.</tp:taxon-name-part> <tp:taxon-name-part taxon-name-part-type="species" reg="warrenbenensis">warrenbenensis</tp:taxon-name-part></tp:taxon-name></italic> sp. n. in future in Warrenben CP, which is linked to Innes NP by several large blocks of privately owned bushland. During my 2016 and 2017 visits I saw no <italic><tp:taxon-name><tp:taxon-name-part taxon-name-part-type="genus" reg="Ommatoiulus">O.</tp:taxon-name-part> <tp:taxon-name-part taxon-name-part-type="species" reg="moreleti">moreleti</tp:taxon-name-part></tp:taxon-name></italic> in Warrenben CP.</p><fig id="F5" position="float" orientation="portrait"><label>Figure 5.</label><caption><p>Gonopods of <italic><tp:taxon-name><tp:taxon-name-part taxon-name-part-type="genus" reg="Tridactylogonus">Tridactylogonus</tp:taxon-name-part></tp:taxon-name></italic> species. <bold>A</bold> <italic><tp:taxon-name><tp:taxon-name-part taxon-name-part-type="genus" reg="Tridactylogonus">T.</tp:taxon-name-part> <tp:taxon-name-part taxon-name-part-type="species" reg="obscurus">obscurus</tp:taxon-name-part></tp:taxon-name></italic> holotype (after <xref ref-type="bibr" rid="B4">Jeekel 1982</xref>) <bold>B, D</bold> <italic><tp:taxon-name><tp:taxon-name-part taxon-name-part-type="genus" reg="Tridactylogonus">T.</tp:taxon-name-part> <tp:taxon-name-part taxon-name-part-type="species" reg="rugosissimus">rugosissimus</tp:taxon-name-part></tp:taxon-name></italic> holotype (after <xref ref-type="bibr" rid="B5">Jeekel 2002</xref>) <bold>C, E</bold> <italic><tp:taxon-name><tp:taxon-name-part taxon-name-part-type="genus" reg="Tridactylogonus">T.</tp:taxon-name-part> <tp:taxon-name-part taxon-name-part-type="species" reg="warrenbenensis">warrenbenensis</tp:taxon-name-part></tp:taxon-name></italic> sp. n. paratype (ex <named-content xmlns:xlink="http://www.w3.org/1999/xlink" content-type="dwc:institutional_code" xlink:type="simple">SAM</named-content> OM2185-OM2194) <bold>A–C</bold> medial views of right gonopod <bold>D, E</bold> anterior and anterior and slightly medial views, respectively <bold>D</bold> originally of left gonopod telopodite, here right-left reversed for comparison with right gonopod in <bold>E</bold>. Dashed line in <bold>C</bold> and <bold>E</bold> marks the prostatic groove. Drawings not to scale.</p></caption><graphic xmlns:xlink="http://www.w3.org/1999/xlink" xlink:href="zookeys-703-097-g005.jpg" position="float" orientation="portrait" xlink:type="simple" id="oo_158433.jpg"/></fig></tp:treatment-sec><tp:treatment-sec><!--Section generated to contain objects referenced in tp:taxon-treatment.--><fig id="F1" position="float" orientation="portrait"><label>Figure 1.</label><caption><p>Known distribution of <italic><tp:taxon-name><tp:taxon-name-part taxon-name-part-type="genus" reg="Tridactylogonus">Tridactylogonus</tp:taxon-name-part></tp:taxon-name></italic> species as of 1 September 2017. <bold>A</bold> Localities for <italic><tp:taxon-name><tp:taxon-name-part taxon-name-part-type="genus" reg="Tridactylogonus">T.</tp:taxon-name-part> <tp:taxon-name-part taxon-name-part-type="species" reg="warrenbenensis">warrenbenensis</tp:taxon-name-part></tp:taxon-name></italic> sp. n. (filled circles) in Warrenben Conservation Park <bold>B</bold> Localities for <italic><tp:taxon-name><tp:taxon-name-part taxon-name-part-type="genus" reg="Tridactylogonus">T.</tp:taxon-name-part> <tp:taxon-name-part taxon-name-part-type="species" reg="obscurus">obscurus</tp:taxon-name-part></tp:taxon-name></italic> Jeekel, 1982 (filled circles), <italic><tp:taxon-name><tp:taxon-name-part taxon-name-part-type="genus" reg="Tridactylogonus">T.</tp:taxon-name-part> <tp:taxon-name-part taxon-name-part-type="species" reg="rugosissimus">rugosissimus</tp:taxon-name-part></tp:taxon-name></italic> Jeekel, 2002 (triangle) and <italic><tp:taxon-name><tp:taxon-name-part taxon-name-part-type="genus" reg="Tridactylogonus">T.</tp:taxon-name-part> <tp:taxon-name-part taxon-name-part-type="species" reg="warrenbenensis">warrenbenensis</tp:taxon-name-part></tp:taxon-name></italic> sp. n. (star); rectangle on Yorke Peninsula shows extent of map <bold>A</bold>. <bold>C</bold> Map of Australia; rectangle in South Australia shows extent of map <bold>B</bold>. Locality data for <italic><tp:taxon-name><tp:taxon-name-part taxon-name-part-type="genus" reg="Tridactylogonus">T.</tp:taxon-name-part> <tp:taxon-name-part taxon-name-part-type="species" reg="obscurus">obscurus</tp:taxon-name-part></tp:taxon-name></italic> and <italic><tp:taxon-name><tp:taxon-name-part taxon-name-part-type="genus" reg="Tridactylogonus">T.</tp:taxon-name-part> <tp:taxon-name-part taxon-name-part-type="species" reg="rugosissimus">rugosissimus</tp:taxon-name-part></tp:taxon-name></italic> from <xref ref-type="bibr" rid="B6">Mesibov (2006–2017)</xref>; base maps for maps <bold>A</bold> and <bold>B</bold> from Open Street Map project (<ext-link xmlns:xlink="http://www.w3.org/1999/xlink" xlink:type="simple" ext-link-type="uri" xlink:href="https://www.openstreetmap.org">https://www.openstreetmap.org</ext-link>).</p></caption><graphic xmlns:xlink="http://www.w3.org/1999/xlink" xlink:href="zookeys-703-097-g001.jpg" position="float" orientation="portrait" xlink:type="simple" id="oo_158429.jpg"/></fig></tp:treatment-sec><ref-list><ref id="B6"><mixed-citation xmlns:xlink="http://www.w3.org/1999/xlink" xlink:type="simple">
          <person-group><name name-style="western"><surname>Mesibov</surname><given-names>R</given-names></name></person-group> (<year>2006–2017</year>) Millipedes of Australia. <ext-link xlink:type="simple" ext-link-type="uri" xlink:href="http://www.polydesmida.info/millipedeso-faustralia/index.html">http://www.polydesmida.info/millipedeso-faustralia/index.html</ext-link> [accessed 1 September 2017]</mixed-citation></ref><ref id="B4"><mixed-citation xmlns:xlink="http://www.w3.org/1999/xlink" xlink:type="simple">
          <person-group><name name-style="western"><surname>Jeekel</surname><given-names>CAW</given-names></name></person-group> (<year>1982</year>) <article-title>Millipedes from Australia, 1: <tp:taxon-name><tp:taxon-name-part taxon-name-part-type="tribe">Antichiropodini</tp:taxon-name-part></tp:taxon-name> from South Australia (<tp:taxon-name><tp:taxon-name-part taxon-name-part-type="class">Diplopoda</tp:taxon-name-part></tp:taxon-name>, <tp:taxon-name><tp:taxon-name-part taxon-name-part-type="order">Polydesmida</tp:taxon-name-part></tp:taxon-name>, <tp:taxon-name><tp:taxon-name-part taxon-name-part-type="family">Paradoxosomatidae</tp:taxon-name-part></tp:taxon-name>).</article-title> <source>Bulletin Zoölogisch Museum, Universiteit van Amsterdam</source> <volume>8</volume>(<issue>14</issue>): <fpage>121</fpage>–<lpage>132</lpage>. <ext-link xlink:type="simple" ext-link-type="uri" xlink:href="http://www.repository.naturalis.nl/document/549212">http://www.repository.naturalis.nl/document/549212</ext-link></mixed-citation></ref><ref id="B5"><mixed-citation xmlns:xlink="http://www.w3.org/1999/xlink" xlink:type="simple">
          <person-group><name name-style="western"><surname>Jeekel</surname><given-names>CAW</given-names></name></person-group> (<year>2002</year>) <article-title>Millipedes from Australia, 14: A third contribution to the South Australian <tp:taxon-name><tp:taxon-name-part taxon-name-part-type="family">Paradoxosomatidae</tp:taxon-name-part></tp:taxon-name> (<tp:taxon-name><tp:taxon-name-part taxon-name-part-type="class">Diplopoda</tp:taxon-name-part></tp:taxon-name>, <tp:taxon-name><tp:taxon-name-part taxon-name-part-type="order">Polydesmida</tp:taxon-name-part></tp:taxon-name>).</article-title> <source>Myriapod Memoranda</source> <volume>5</volume>: <fpage>60</fpage>–<lpage>77</lpage>.</mixed-citation></ref><ref id="B2"><mixed-citation xmlns:xlink="http://www.w3.org/1999/xlink" xlink:type="simple">
          <institution xlink:type="simple">Bureau of Meteorology</institution> [Australian Government] (<year>2017</year>) Climate statistics for Australian locations. Summary statistics, Stenhouse Bay. <ext-link xlink:type="simple" ext-link-type="uri" xlink:href="http://www.bom.gov.au/climate/averages/tables/cw_022049.shtml">http://www.bom.gov.au/climate/averages/tables/cw_022049.shtml</ext-link> [accessed 1 September 2017]</mixed-citation></ref><ref id="B7"><mixed-citation xmlns:xlink="http://www.w3.org/1999/xlink" xlink:type="simple">
          <person-group><name name-style="western"><surname>Mesibov</surname><given-names>R</given-names></name></person-group> (<year>2009</year>) <article-title>New and little-used morphological characters in <tp:taxon-name><tp:taxon-name-part taxon-name-part-type="order">Polydesmida</tp:taxon-name-part></tp:taxon-name> (<tp:taxon-name><tp:taxon-name-part taxon-name-part-type="class">Diplopoda</tp:taxon-name-part></tp:taxon-name>).</article-title> <source>Soil Organisms</source> <volume>81</volume>(<issue>3</issue>): <fpage>531</fpage>–<lpage>542</lpage>. <ext-link xlink:type="simple" ext-link-type="uri" xlink:href="http://www.senckenberg.de/files/content/forschung/publikationen/soilorganisms/volume_81_3/21_mesibov.pdf">http://www.senckenberg.de/files/content/forschung/publikationen/soilorganisms/volume_81_3/21_mesibov.pdf</ext-link></mixed-citation></ref><ref id="B3"><mixed-citation xmlns:xlink="http://www.w3.org/1999/xlink" xlink:type="simple">
          <person-group><name name-style="western"><surname>Decker</surname><given-names>P</given-names></name><name name-style="western"><surname>Mesibov</surname><given-names>R</given-names></name><name name-style="western"><surname>Voigtländer</surname><given-names>K</given-names></name><name name-style="western"><surname>Xylander</surname><given-names>WER</given-names></name></person-group> (<year>2017</year>) <article-title>Revision of the Australian millipede genus <italic><tp:taxon-name><tp:taxon-name-part taxon-name-part-type="genus">Pogonosternum</tp:taxon-name-part></tp:taxon-name></italic> Jeekel, 1965, with descriptions of two new species (<tp:taxon-name><tp:taxon-name-part taxon-name-part-type="class">Diplopoda</tp:taxon-name-part></tp:taxon-name>, <tp:taxon-name><tp:taxon-name-part taxon-name-part-type="order">Polydesmida</tp:taxon-name-part></tp:taxon-name>, <tp:taxon-name><tp:taxon-name-part taxon-name-part-type="family">Paradoxosomatidae</tp:taxon-name-part></tp:taxon-name>).</article-title> <source>European Journal of Taxonomy</source> <volume>259</volume>: <fpage>1</fpage>–<lpage>34</lpage>. <ext-link xlink:type="simple" ext-link-type="doi" xlink:href="10.5852/ejt.2017.259">http://dx.doi.org/10.5852/ejt.2017.259</ext-link></mixed-citation></ref><ref id="B1"><mixed-citation xmlns:xlink="http://www.w3.org/1999/xlink" xlink:type="simple">
          <person-group><name name-style="western"><surname>Akkari</surname><given-names>N</given-names></name><name name-style="western"><surname>Enghoff</surname><given-names>H</given-names></name></person-group> (<year>2011</year>) <article-title>On some surface structures of potential taxonomic importance in families of the suborders <tp:taxon-name><tp:taxon-name-part taxon-name-part-type="suborder">Polydesmidea</tp:taxon-name-part></tp:taxon-name> and <tp:taxon-name><tp:taxon-name-part taxon-name-part-type="suborder">Dalodesmidea</tp:taxon-name-part></tp:taxon-name> (<tp:taxon-name><tp:taxon-name-part taxon-name-part-type="order">Polydesmida</tp:taxon-name-part></tp:taxon-name>, <tp:taxon-name><tp:taxon-name-part taxon-name-part-type="class">Diplopoda</tp:taxon-name-part></tp:taxon-name>).</article-title> <source>ZooKeys</source> <volume>156</volume>: <fpage>1</fpage>–<lpage>24</lpage>. <ext-link xlink:type="simple" ext-link-type="doi" xlink:href="10.3897/zookeys.156.2134">https://doi.org/10.3897/zookeys.156.2134</ext-link></mixed-citation></ref></ref-list></tp:taxon-treatment>
